# Supplementary material for: Molecular Phylogeny of Unicellular Marine Coccoid Green Algae Revealed New Insights into the Systematics of the Ulvophyceae (Chlorophyta)
Source: Microorganisms. 2021 Jul 26;9(8):1586. doi: 10.3390/microorganisms9081586 (PMC8401757; doi:10.3390/microorganisms9081586)
Supplement: Supplementary file 1 [file microorganisms-09-01586-s001.zip]

Archive with 5 entries (5 files):
- Figure_S1.pdf
- Figure_S2.pdf
- Figure_S3.pdf
- Figure_S4.pdf
- Table_S1.pdf
